# Supplementary material for: The Effect of Phosphate on the Activity and Sensitivity of Nutritropism toward Ammonium in Rice Roots
Source: Plants (Basel). 2022 Mar 9;11(6):733. doi: 10.3390/plants11060733 (PMC8955032; doi:10.3390/plants11060733)
Supplement: Supplementary file 1 [file plants-11-00733-s001.zip]

Archive with 5 entries (5 files):
- Supplementary files/Supplementary Figure S1.pdf
- Supplementary files/Supplementary Figure S2.pdf
- Supplementary files/Supplementary Figure S3.pdf
- Supplementary files/Supplementary Figure S4.pdf
- Supplementary files/Supplementary Figure S5.pdf
